# Supplementary material for: Glycated hemoglobin A1c level on the day of emergency surgery is a marker of premorbid glycemic control: a retrospective observational study
Source: BMC Anesthesiol. 2018 Nov 30;18:180. doi: 10.1186/s12871-018-0641-2 (PMC6267889; doi:10.1186/s12871-018-0641-2)
Supplement: Supplementary file 1 — The dataset used in current study. The date of operation and sex have been removed, and include age in ranges in order to help protect participant anonymity. (XLSX 12 kb) [file 12871_2018_641_MOESM1_ESM.xlsx]

## Sheet: Sheet1
Age range	ASA-PS	Presence of diagnosis of diabetes mellitus	Presence of insulin treatment	Operation time	Anesthesia time	Category of operation	HbA1c -pre	HbA1c-ope	The duration between two measurements (days)
30-49	2E	0	0	227	339	Cardiovascular surgery	5.4	5.3	5
30-49	3E	1	1	81	108	Other	7.4	5.6	2
30-49	2E	0	0	227	297	Thoracic surgery	6	6.1	9
30-49	3E	0	0	192	262	Cardiovascular surgery	5.3	5.3	7
50-59	3E	0	0	186	248	Cardiovascular surgery	5.4	5.5	2
50-59	2E	0	0	297	346	Cardiovascular surgery	5.8	5.8	26
50-59	3E	0	0	220	306	Cardiovascular surgery	5	5	11
50-59	2E	1	0	76	137	Cardiovascular surgery	7.2	7	1
60-69	3E	0	0	49	109	Cardiovascular surgery	5.6	5.8	26
60-69	4E	0	0	275	362	Cardiovascular surgery	6.1	6.4	26
60-69	3E	0	0	288	322	Cardiovascular surgery	5.9	6.3	28
60-69	2E	1	0	154	193	Gastrointestinal surgery	6.7	6.5	21
60-69	3E	1	0	190	268	Cardiovascular surgery	6.7	6.7	2
60-69	3E	1	1	216	247	Cardiovascular surgery	8.8	6.2	7
60-69	3E	0	0	156	167	Cardiovascular surgery	5.9	5.8	3
60-69	3E	0	0	468	544	Cardiovascular surgery	5.8	5.5	19
60-69	2E	0	0	35	107	Cardiovascular surgery	5.5	5.4	27
60-69	3E	0	0	141	177	Thoracic surgery	5.1	5.4	25
60-69	3E	1	1	203	261	Gastrointestinal surgery	6.9	5.8	24
60-69	3E	0	0	330	379	Cardiovascular surgery	6	6	13
60-69	3E	1	0	319	358	Gastrointestinal surgery	6.5	6.6	23
60-69	4E	0	0	89	153	Cardiovascular surgery	6.7	6.2	24
60-69	2E	0	0	265	341	Cardiovascular surgery	5.9	6	1
60-69	3E	1	0	94	155	Thoracic surgery	6.5	6.6	7
60-69	2E	0	0	228	286	Other	6	6.1	1
60-69	3E	1	0	309	387	Cardiovascular surgery	7	7.1	7
60-69	3E	0	0	119	149	Gastrointestinal surgery	6	5.8	1
70-79	2E	1	0	55	80	Cardiovascular surgery	7.3	7.2	24
70-79	3E	0	0	346	378	Cardiovascular surgery	5.6	5.6	20
70-79	3E	1	1	394	411	Cardiovascular surgery	7.4	7.1	1
70-79	3E	1	0	465	552	Cardiovascular surgery	8.7	8.6	8
70-79	3E	0	0	134	200	Gastrointestinal surgery	6	6.1	27
70-79	3E	1	1	169	205	Other	7.8	8	1
70-79	3E	1	1	334	487	Cardiovascular surgery	7.8	7.8	2
70-79	4E	0	0	501	588	Cardiovascular surgery	4.7	5.1	5
70-79	3E	0	0	441	494	Cardiovascular surgery	5.4	5.5	1
70-79	3E	1	1	476	549	Cardiovascular surgery	7.6	7.3	4
70-79	3E	1	0	222	299	Cardiovascular surgery	7.7	7.8	1
70-79	3E	0	0	198	266	Cardiovascular surgery	5.6	5.5	16
80-89	4E	1	1	354	394	Cardiovascular surgery	6	5.5	2
80-89	4E	1	0	611	666	Cardiovascular surgery	6.8	7.3	13
80-89	3E	0	0	111	153	Gastrointestinal surgery	5.5	5.5	30
80-89	2E	1	0	358	434	Cardiovascular surgery	6.2	6.2	3
80-89	3E	0	0	90	99	Cardiovascular surgery	5.7	5.9	22
80-89	3E	0	0	344	376	Cardiovascular surgery	5.7	5.4	10
80-89	4E	1	0	256	311	Cardiovascular surgery	6.5	6.5	5
80-89	3E	1	0	342	373	Cardiovascular surgery	7.4	6.9	3
80-89	5E	0	0	320	371	Cardiovascular surgery	5.1	5.2	1
